# Supplementary material for: Hsa-miR-125b Therapeutic Role in Colon Cancer Is Dependent on the Mutation Status of the TP53 Gene
Source: Pharmaceutics. 2021 May 6;13(5):664. doi: 10.3390/pharmaceutics13050664 (PMC8148199; doi:10.3390/pharmaceutics13050664)
Supplement: Supplementary file 1 [file pharmaceutics-13-00664-s001.zip]

Archive with 1 entries (1 files):
- pharmaceutics-1191973-supplementary.pdf
